# Supplementary material for: Development and Internal Validation of Risk Assessment Models for Chronic Obstructive Pulmonary Disease in Coal Workers
Source: Int J Environ Res Public Health. 2023 Feb 18;20(4):3655. doi: 10.3390/ijerph20043655 (PMC9960526; doi:10.3390/ijerph20043655)
Supplement: Supplementary file 1 [file ijerph-20-03655-s001.zip]

Archive with 4 entries (4 files):
- ijerph-2209652-supplementary S1.txt
- ijerph-2209652-supplementary S2.txt
- ijerph-2209652-supplementary S3.txt
- ijerph-2209652-supplementary S4.txt
