# Supplementary material for: Development and Internal Validation of Risk Assessment Models for Chronic Obstructive Pulmonary Disease in Coal Workers
Source: Int J Environ Res Public Health. 2023 Feb 18;20(4):3655. doi: 10.3390/ijerph20043655 (PMC9960526; doi:10.3390/ijerph20043655)
Supplement: Supplementary file 1 [file ijerph-20-03655-s001.zip › ijerph-2209652-supplementary S1.txt]

import pandas as pd
import numpy as np
from sklearn.model_selection import train_test_split
purchase = pd.read_excel("C:\\Users\\DELL\\Desktop\\data set.xlsx")
X = purchase.drop('COPD', axis = 1)
Y = purchase['COPD']
x_train, x_test, y_train, y_test = train_test_split(X, Y, test_size=0.3)
x_validate,x_test,y_validate,y_test=train_test_split(x_test,y_test ,test_size=0.33333333)
train= np.column_stack((x_train,y_train))
train1= np.column_stack((x_validate,y_validate))
train2= np.column_stack((x_test,y_test))
dataframe = pd.DataFrame(train)
dataframe1 = pd.DataFrame(train1)
dataframe2 = pd.DataFrame(train2)
dataframe.to_excel('C:\\Users\\DELL\\Desktop\\Train set.xlsx')
dataframe1.to_excel('C:\\Users\\DELL\\Desktop\\Validation set.xlsx')
dataframe2.to_excel('C:\\Users\\DELL\\Desktop\\Test set.xlsx')
