# Supplementary material for: Development and Internal Validation of Risk Assessment Models for Chronic Obstructive Pulmonary Disease in Coal Workers
Source: Int J Environ Res Public Health. 2023 Feb 18;20(4):3655. doi: 10.3390/ijerph20043655 (PMC9960526; doi:10.3390/ijerph20043655)
Supplement: Supplementary file 1 [file ijerph-20-03655-s001.zip › ijerph-2209652-supplementary S2.txt]

import pandas as pd
from sklearn.calibration import calibration_curve
from sklearn.linear_model import LogisticRegression 
from sklearn.model_selection import train_test_split
from sklearn.metrics import log_loss
from sklearn import metrics 
import pandas as pd 
purchase = pd.read_excel("C:\\Users\\DELL\\Desktop\\Train set.xlsx")
x_train = purchase.drop('COPD', axis = 1)
y_train = purchase['COPD']
purchase2 = pd.read_excel("C:\\Users\\DELL\\Desktop\\Test set.xlsx")
x_validate = purchase2.drop('COPD', axis = 1)
y_validate = purchase2['COPD']
purchase3 = pd.read_excel("C:\\Users\\DELL\\Desktop\\Validation set.xlsx")
x_test = purchase3.drop('COPD', axis = 1)
y_test = purchase3['COPD']
model = LogisticRegression()  
model.fit(x_train, y_train)  
predictions_train = model.predict(x_train)
predictions_validate = model.predict(x_validate)
predictions_test = model.predict(x_test)
proda_train=model.predict_proba(x_train)
proda_validate=model.predict_proba(x_validate)
proda_test=model.predict_proba(x_test)
print ('F1-score_train: %.8f' %metrics.f1_score(y_train,predictions_train))
print ('F1-score_validate: %.8f' %metrics.f1_score(y_validate,predictions_validate))
print ('F1-score_test: %.8f' %metrics.f1_score(y_test,predictions_test))
print ("log_loss()_train: %.8f "% log_loss(y_train, proda_train[:,1]))
print ("log_loss()_validate: %.8f "% log_loss(y_validate, proda_validate[:,1]))
print ("log_loss()_test %.8f "%log_loss(y_test, proda_test[:,1]))
print("Accuracy_test %.8f "%metrics.accuracy_score(y_test,predictions_test))
print("Accuracy_validate %.8f "%metrics.accuracy_score(y_validate,predictions_validate))
print("Accuracy_train %.8f "%metrics.accuracy_score(y_train,predictions_train))
