# Supplementary material for: Development and Internal Validation of Risk Assessment Models for Chronic Obstructive Pulmonary Disease in Coal Workers
Source: Int J Environ Res Public Health. 2023 Feb 18;20(4):3655. doi: 10.3390/ijerph20043655 (PMC9960526; doi:10.3390/ijerph20043655)
Supplement: Supplementary file 1 [file ijerph-20-03655-s001.zip › ijerph-2209652-supplementary S3.txt]

from keras.layers import *
import keras.backend as K
from keras import Model
from keras.utils import plot_model,to_categorical
import pandas as pd
import numpy as np
from keras.utils import plot_model
from sklearn.utils import shuffle
from sklearn import metrics 
from sklearn.metrics import roc_curve, auc
purchase = pd.read_excel("C:\\Users\\DELL\\Desktop\\Train set.xlsx")
x_train = purchase.drop('COPD', axis = 1)
y_train = purchase['COPD']
purchase2 = pd.read_excel("C:\\Users\\DELL\\Desktop\\Test set.xlsx")
x_validate = purchase2.drop('COPD', axis = 1)
y_validate = purchase2['COPD']
purchase3 = pd.read_excel("C:\\Users\\DELL\\Desktop\\Validation set.xlsx")
x_test = purchase3.drop('COPD', axis = 1)
y_test = purchase3['COPD']
x_train=np.array(x_train)
y_train=np.array(y_train)
x_validate=np.array(x_validate)
y_validate=np.array(y_validate)
x_test=np.array(x_test)
y_test=np.array(y_test)
# get parameters
fea_cnt = len(x_train[0]) 
numb = max(y_train)+1 
y_train1=y_train
y_test1=y_test
y_validate1=y_validate
y_train = np.array([to_categorical(y,numb,dtype='int32') for y in y_train])
y_test = np.array([to_categorical(y,numb,dtype='int32') for y in y_test])
y_validate = np.array([to_categorical(y,numb,dtype='int32') for y in y_validate])
# In[*] build model
def build_model(fea_cnt,numb):
    K.clear_session() 
    inputs = Input(shape=(fea_cnt,), dtype='float32')
    embds = Dense(64 ,activation='relu')(inputs)
    embds = Reshape((8,8,1))(embds)
    embds = Conv2D(1,(4,4),strides=(1,1),padding="valid")(embds)
    embds = MaxPooling2D(pool_size=(2,2), strides=None, padding='valid')(embds)
    embds = Flatten()(embds)
    embds = Dense(64,activation='relu')(embds)
    embds = Dense(32,activation='relu')(embds)
    outputs = Dense(numb,activation='softmax')(embds)
    
    model = Model(inputs=inputs, outputs=outputs)
    model.compile(loss='binary_crossentropy', optimizer = 'rmsprop', metrics=['accuracy'])
    model.summary()
    return model


# In[*] data split

model = build_model(fea_cnt,numb)

# In[*] train model
epochs = 12 
batch_size = 5
model.fit(x_train ,y_train
              ,batch_size = batch_size
              ,epochs = epochs
              ,validation_data= [x_test,y_test]
        )
score_test = model.evaluate(x_test,y_test)
print('Test loss:', score_test[0])
print('Test accuracy:', score_test[1])
score_train = model.evaluate(x_train,y_train)
print('train loss:', score_train[0])
print('train accuracy:', score_train[1])
score_validate = model.evaluate(x_validate,y_validate)
print('validate loss:', score_validate[0])
print('validate accuracy:', score_validate[1])
proda_train = model.predict(x_train)
predictions_train = np.argmax(proda_train,axis=-1)
proda_validate = model.predict(x_validate)
predictions_validate = np.argmax(proda_validate,axis=-1)
proda_test = model.predict(x_test)
predictions_test = np.argmax(proda_test,axis=-1)
