# Supplementary material for: Development and Internal Validation of Risk Assessment Models for Chronic Obstructive Pulmonary Disease in Coal Workers
Source: Int J Environ Res Public Health. 2023 Feb 18;20(4):3655. doi: 10.3390/ijerph20043655 (PMC9960526; doi:10.3390/ijerph20043655)
Supplement: Supplementary file 1 [file ijerph-20-03655-s001.zip › ijerph-2209652-supplementary S4.txt]

import pandas as pd 
import numpy as np    
from sklearn.ensemble import RandomForestClassifier
from sklearn.preprocessing import StandardScaler                 
from sklearn.model_selection import cross_val_score
from sklearn.metrics import classification_report 
from sklearn.metrics import confusion_matrix 
from sklearn.tree import export_graphviz
from sklearn.metrics import roc_curve, auc 
from sklearn.model_selection import GridSearchCV
import matplotlib.pyplot as plt
from sklearn import metrics
from sklearn.metrics import log_loss
from sklearn.calibration import calibration_curve
import pandas as pd 
rf = RandomForestClassifier(n_estimators=110,max_depth=20,max_features=2,min_samples_split=15,min_samples_leaf=1,min_impurity_decrease=0.0)
rf.fit(x_train,y_train)
predictions_train = rf.predict(x_train)
predictions_validate = rf.predict(x_validate)
predictions_test = rf.predict(x_test)
proda_train=rf.predict_proba(x_train)
proda_validate=rf.predict_proba(x_validate)
proda_test=rf.predict_proba(x_test)
print("Accuracy_test %.8f "%metrics.accuracy_score(y_test,predictions_test))
print("Accuracy_train %.8f "%metrics.accuracy_score(y_train,predictions_train))
print("Accuracy_validate %.8f "%metrics.accuracy_score(y_validate,predictions_validate))
print ('F1-score_train: %.8f' %metrics.f1_score(y_train,predictions_train))
print ('F1-score_validate: %.8f' %metrics.f1_score(y_validate,predictions_validate))
print ('F1-score_test: %.8f' %metrics.f1_score(y_test,predictions_test))
print ("log_loss()_train: %.8f "% log_loss(y_train, proda_train[:,1]))
print ("log_loss()_validate: %.8f "% log_loss(y_validate, proda_validate[:,1]))
print ("log_loss()_test %.8f "%log_loss(y_test, proda_test[:,1]))
